# Supplementary material for: MdMKK9-Mediated the Regulation of Anthocyanin Synthesis in Red-Fleshed Apple in Response to Different Nitrogen Signals
Source: Int J Mol Sci. 2022 Jul 14;23(14):7755. doi: 10.3390/ijms23147755 (PMC9324793; doi:10.3390/ijms23147755)
Supplement: Supplementary file 1 [file ijms-23-07755-s001.zip]

Archive with 1 entries (1 files):
- ijms-1770884-Supplementary.pdf
